# Supplementary material for: Initial steps for integrating academic electronic health records into clinical curricula of physical and occupational therapy in the United States: a survey-based observational study
Source: J Educ Eval Health Prof. 2022 Sep 2;19:24. doi: 10.3352/jeehp.2022.19.24 (PMC9669459; doi:10.3352/jeehp.2022.19.24)
Supplement: Supplementary file 1 [file jeehp-19-24-dataset.xls]

## Sheet: Sheet1
RespondentID	CollectorID		What is your program?	How many NEEHR Perfect clinical cases have you interacted with so far?	Have you had any previous experience utilizing an electronic medical record system (other than NEEHR Perfect)?	Retrieving clinically relevant information from NEEHR Perfect took less time as compared to retrieving clinically relevant information from paper-based cases.	The NEEHR Perfect cases are more intellectually simulating than paper-based cases.	Additional provider notes (social workers, nurses, physicians, etc.) in NEEHR Perfect enhanced my understanding of the roles in an interdisciplinary team.	NEEHR Perfect cases provided more information about the patient/client as compared to paper based cases.	The NEEHR Perfect clinical cases have enhanced my learning as a future health professional.	I recommend further incorporating the NEEHR Perfect system into my program's curriculum.	Learning about electronic medical record systems (such as NEEHR Perfect, etc.) is necessary in education of students in the health professions (PT, OT, SLP).	What suggestions do you have for incorporating NEEHR Perfect into your program's curriculum in the future?
			Response	Open-Ended Response	Response	Response	Response	Response	Response	Response	Response	Response	Open-Ended Response
4130238416	53478703	1	PT	I unfortunately don't remember	1	3	4	4	2	4	4	5	NEEHR Perfect wasn't that similar to either of the EMR's that I have used before. It was a good learning experience but a unique experience in that.
4129970223	53478703	1	PT	9	1	2	4	4	4	4	4	4	Have a paper case to be given after tutorial break down to make it easier to create our presentations
4129885924	53478703	1	PT	About 5	1	3	4	4	4	4	4	5
4125181394	53478703	1	PT	8	1	2	2	5	5	5	5	5
4124022295	53478703	1	PT	About 10	0	2	4	5	5	4	4	5
4123365448	53478703	1	PT	~5	1	2	4	5	4	4	4	4
4121883574	53478703	1	PT	5	1	2	4	5	5	4	5	5
4121118639	53478703	1	PT	3	1	2	4	2	3	4	4	4
4120564267	53478703	1	PT	6	1	2	3	4	3	4	4	5
4120049824	53478703	1	PT	Not sure; ~4	0	3	4	4	4	4	5	5	The important basics of the case should be on one page on a Word document for the tutorial to be able to review together. Then, tutorial members should be expected to do a more in depth review of the case using NEEHR Perfect.
4119851243	53478703	1	PT	5	0	4	3	4	3	4	4	4	Better tutorial of how to break down cases from the system.
4119658414	53478703	1	PT	10	1	4	4	3	4	3	3	5	It could be useful if it was easier to navigate and incorporate into a document for easy access to
4119605326	53478703	1	PT	4	1	4	4	4	3	3	4	4	While every system is different, I feel using NEEHR perfect allowed me to have a baseline understanding of electronic medical records in the field. I would suggest maybe using them in semester 2 and 3 for the PT program so everybody has some exposure prior to clinical.
4119544953	53478703	1	PT	About 15	1	2	4	4	4	4	4	4
4119299937	53478703	1	PT	4	0	1	3	4	3	4	4	5	Having a brief tutorial of how it works in class first
4119230724	53478703	1	PT	4	1	2	4	4	4	3	3	4
4119118772	53478703	1	PT	4	0	2	2	4	3	3	2	4	The NEEHR perfect cases were a lot harder to break down in tutorial due to it being hard everyone was on the same section. If continue to do these cases I suggest making sure all tutorial rooms have tvs or computers that work so everyone can work on the same section together
4119078645	53478703	1	PT	7	1	3	4	4	5	3	3	5
4119025890	53478703	1	PT	4	0	4	3	4	3	3	4	4
4118924852	53478703	1	PT	4	0	4	4	5	5	4	5	4	I thought this was such a great service! It's a great way to transition the tutorial cases into the next level of difficulty, which simulates real-world scenarios.
4118863847	53478703	1	PT	5	1	2	3	4	4	4	4	5
4118761539	53478703	1	PT	4	1	2	2	4	2	4	2	4
4118745406	53478703	1	PT	About 7	0	2	4	4	3	4	4	4	Provide us with a written breakdown to make sure we got all of the elements
4117771025	53478703	1	PT	2015-07-10	0	1	2	4	2	2	2	4	I think having both a paper version and the NEEHR perfect version of the case would be helpful. It was helpful to go through the EMR like system during tutorial when breaking down the case, although it definitely took more time. However, having a paper case to refer back to when actually compiling information for your assigned topic would have been very helpful because we frequently had technical…
4111734040	53478703	1	PT	2015-05-06	0	2	2	3	3	3	3	4	More training on how to use it would be helpful.
4110297318	53478703	1	PT	4		2	2	2	4	2	3	5	In retrospect, it was helpful. But at the time, using NEEHR perfect felt like a hassle. I would have appreciated more time spent with a teacher about how to navigate through it efficiently to find the information we should be looking for. I appreciate being exposed to it before coming to an acute care clinical rotation, however I think that I could have gotten more out of it had we spent more tim…
4110287943	53478703	1	PT	2015-04-05	1	3	4	4	3	4	4	4	Teach what criteria you should be looking at and in what order during a chart review. And, the differences between an acute care chart review vs. rehab
4109842371	53478703	1	PT	4	1	2	3	4	3	3	3	4
4109357219	53478703	1	PT	5 or 6	1	4	3	3	3	2	3	3
4109346993	53478703	1	PT	4	1	2	2	4	2	2	2	4	Experiencing emr through clinical education is much more beneficial than doing it in the classroom because every place has different systems so learning one won't help when faced with a different system
4109181541	53478703	1	PT	2015-05-06	1	4	4	4	3	4	4	5	The only difficulty my tutorial group found with these is it sometimes took us a while to refer back for information. Although that was time consuming, I think more practice with the program will change that. I know in the clinic, it took me a few weeks to be comfortable with navigating our system, and I think it would be the same with neehr perfect.
4108858154	53478703	1	PT	1	0	3	2	4	4	3	4	3
4108793732	53478703	1	PT	6	0	4	4	2	3	4	4	4
4108745684	53478703	1	PT	2015-03-04	0	2	4	4	3	3	3	2	Incorporate it into a lab instead of a tutorial. In tutorial timing was too limited.
4108691247	53478703	1	PT	7	1	3	3	4	3	3	3	5	Also provide a paper case
3396758688	53478703	2	OT	3	0	2	2	3	2	3	3	3	Full use of the divisions would be beneficial to compartmentalizing the incoming info
3396461832	53478703	2	OT	3	1	3	3	4	3	4	4	5	-inserting information in the proper sections -no misspellings
3396333420	53478703	2	OT	2	0	2	2	4	4	2	2	4	Have the records have more appropriate dating and information from all disciplines.
3396332473	53478703	2	OT	approx 5	0	2	3	4	4	4	5	5	Electronic medical records are being used more as time goes on. We are better off learning the system now while in school then during fieldwork.
3387873244	53478703	2	OT	3	0	2	4	4	4	4	4	5
3387844023	53478703	2	OT	4	0	1	3	4	4	3	3	4	It's difficult to access, and although it worked on my computer, not all of my classmates were able to access it. It's good to use, but ease of use needs to be improved. I suggest making it clear that it's a requirement that cases be done on NEEHR Perfect each semester. Provide paper case in addition to N.P.
3387706791	53478703	2	OT	3	0	1	2	4	2	4	2	4
3387669704	53478703	2	OT	4	0	2	2	3	3	3	4	4
3387216721	53478703	2	OT	3	0	2	2	4	3	2	2	4
3386897501	53478703	2	OT	3	0	2	2	2	2	2	2	4	Neehr perfect does not work well with mac computers-I can never log in.
3386533926	53478703	2	OT	3	0	2	2	4	4	2	2	2
3386513587	53478703	2	OT	4	1	2	3	4	2	4	2	4	The main problem with NEEHR perfect is that it can really mess up your computer. If we could use it on school computers instead of our personal computers it would be better.
3386392336	53478703	2	OT	4	0	2	2	3	3	2	2	2	I think we would learn about using EHRs in the best way when we are actually out doing fieldwork or practicing. At that point we will be trained on how to use the specific site's electronic system (which will probably not be NEEHR prefect- I have seen Rehab Optima) and be able to use it in a realistic way to enter documentation- not just reading off the information. I find that there is not much …
3386346051	53478703	2	OT	4	0	2	3	4	3	4	3	4
3265009507	53478703	3	PT		1	4	2	2	2	3	2	4	Login process could be made easier with less complicated usernames and passwords. NEEHR Perfect frequently froze, which made the process difficult. Compared to written cases, NEEHR Perfect made things difficult to see the whole picture because you have to jump between areas, but using written cases allows you to see the whole patient at once and have a full story. Overall, I think it important to…
3262892320	53478703	3	PT		1	1	4	4	4	4	4	5
3260313901	53478703	3	PT	5	1	1	5	4	3	5	4	5
3259634442	53478703	3	PT	5	1	2	3	3	3	4	3	3	Make it more user friendly. It was difficult to navigate and often frustrating. Also the program was constantly shutting down and logging me out. If a few of these bugs were fixed I think that it could be a very useful program
3259381971	53478703	3	PT	5	1	2	2	4	2	2	3	4	I think the use of NEEHR perfect was a very good idea, but I think it was a bit technically difficult with some students being able to have access and some not. I think that using an EMR database is helpful, however, it may not be that necessary because no matter where we go on our clinicals, we will most likely have to learn a different system anyways. I feel like this may have just added unnece…
3259082667	53478703	3	PT	6	0	4	4	4	4	4	4	4	The only issue using the NEEHR perfect system was that is didn't work consistently on MACs.
3255774081	53478703	3	PT	4	1	2	4	4	4	4	4	4	I think the user interface is a little outdated. I feel that the interface should be updated so that it is easier to use and easier to find information.
3254576596	53478703	3	PT	5	1	4	4	4	4	4	4	4
3253888904	53478703	3	PT	5-6?	1	1	3	4	5	4	4	4	I recommend having a LGD where the professor guides us through a case on NEEHR Perfect before tutorial so that we are at least familiar with it and know where to find information. I found that sometimes I didn't know what I was looking for, either, and had a difficult time knowing what was most important for us to be focusing on.
3252995990	53478703	3	PT	5	0	2	2	4	2	3	3	3
3252665704	53478703	3	PT	1	1	2	3	4	3	4	4	4
3252417501	53478703	3	PT	5	0	2	2	4	3	3	2	4
3252266591	53478703	3	PT	5	1	4	2	3	2	2	3	3
3251946650	53478703	3	PT	4	1	4	5	5	5	5	5	5	Great preparation for chart reviewing in the acute care setting!
3251540203	53478703	3	PT	5	0	2	2	5	4	4	4	5	I believe it is crucial to learn how to use an EMR as our profession moves forward with record keeping. I think this program is great in concept and a valuable tool for students to get a first glance at what they may see in the clinic. With that being said, this program is too primitive and poorly organized. It was confusing and difficult to navigate for students. It ended up taking longer to bre…
3251364445	53478703	3	PT	2015-04-06	0	2	4	4	3	4	3	4	It was a pain to navigate early on, but once you got the hang of it, it wasn't too bad. Accessing/logging into the program was the most frustrating part of using the system.
3251193920	53478703	3	PT	4?	1	3	4	4	4	4	4	4	Does not work on every computer. Slows computers down an freezes them. Am unsure how to fix this issue; however, it became time consuming. Most of the beginning of tutorial was spent getting NEEHR perfect to load and restarting computers that froze in the midst.
3250824255	53478703	3	PT	4	1	2	3	4	2	3	4	4	I feel that the professors should take more time during class to orient students in NEEHR Perfect before beginning the use during tutorial. The class should work through a case together and also point out the roles of other HCPs.
3250300332	53478703	3	PT	7	0	1	3	4	2	4	5	5	Although it is painfully time consuming, I believe that this system will only make the students get used to the computerized systems that is used in most facilities
3250257261	53478703	3	PT	7	1	2	2	4	2	2	1	4	The software was very confusing, and could have been explained better. Also we had issues with passwords and logging on was constantly an issue.
3250246330	53478703	3	PT	7	1	4	3	4	5	4	4	4	I think that exposure to the NEEHR Perfect program was beneficial and helpful to the extent that I had utilized it during third semester tutorials.
3250125236	53478703	3	PT	6	0	3	3	4	2	4	4	4
3250081172	53478703	3	PT	2015-03-04	1	2	5	5	5	5	5	5	I feel that using NEEHR Perfect was extremely beneficial and it should continue to be incorporated into the curriculum. I think that a beneficial activity using NEEHR perfect would be for each student to extract the info needed on a patient as if they were doing a chart review prior to evaluating the patient for the first time.
3250036212	53478703	3	PT	4	0	2	2	4	2	2	2	5	Use a different documentation system the idea is great but neehr perfect was really difficult to navigate/log into. We had a lot of issues with it.
3249883475	53478703	3	PT	2015-04-05	1	2	4	4	3	4	4	5
3249689433	53478703	3	PT	At least 4	0	1	3	2	2	3	4	4	1 or 2 clinical cases are enough to use as tutorial cases. It becomes time consuming to navigate through NEEHR Perfect, especially when not every tutorial member can (or chooses not to) navigate or access it. With time being so valuable in the DPT program, I suggest that fewer tutorial cases be used, and if more time with the program is desirable, use it as an assigned group project or spend more…
3249517320	53478703	3	PT	7	0	2	4	4	4	4	4		Make the program more user friendly so students are more willing to use it more frequently
3249482117	53478703	3	PT	4	1	1	3	3	2	3	4	4	make it more accessible to all the computers in the group...also do a review to how to get the information in seminar so all the groups are getting the same information (or give the tuts leaders the low-down)
3249431837	53478703	3	PT	5	1	2	3	4	3	3	4	5	More tutorial regarding how to use it effectively.
3249431732	53478703	3	PT	3	1	2	2	4	3	3	3	5	I like the idea of incorporating an electronic medical record. However, i felt that NEEHR perfect was more difficult to follow than other systems I have used in the past
3249421925	53478703	3	PT	2015-04-06	1	1	4	4	3	4	4	3	There were multiple complications when logging on to the NEEHR Perfect System, causing much lost time during tutorial.
3249394421	53478703	3	PT	4	0	2	4	4	4	4	4	5	Include paper case as well
3249381883	53478703	3	PT	About 7?	1	1	4	4	3	4	5	5
3249371669	53478703	3	PT	6	0	2	4	4	4	4	4	4	Giving a brief overview on how to use it before hand because it took a lot longer to adjust and figure out how to use
3249342401	53478703	3	PT	0	0	2	3	4	4	3	3	4	Possibly implementing it in a different way. It was really utilized correctly in tutorials.
3249336678	53478703	3	PT	about 6/7	1	2	2	4	4	4	4	4
									0.107143
