# Supplementary material for: Initial steps for integrating academic electronic health records into clinical curricula of physical and occupational therapy in the United States: a survey-based observational study
Source: J Educ Eval Health Prof. 2022 Sep 2;19:24. doi: 10.3352/jeehp.2022.19.24 (PMC9669459; doi:10.3352/jeehp.2022.19.24)
Supplement: Supplementary file 2 — Supplement 1. Summary of 14 cases uploaded to the academic electronic health record system, the College of Health Professions, Sacred Heart University, Fairfield, Connecticut, the United States. [file jeehp-19-24-suppl1.xlsx]

## Sheet: Sheet1
	Supplement 1. Summary of cases uploaded to the academic electronic health record system
No.	Physical therapy academic electronic health record system (AEHR) cases
1	Sonia Kaufman is a 64-year-old Jewish female status post CABGx2 and an atrial vale replacement 3 days ago with a history of type 2 diabetes. She is seen in the acute care hospital.
2	Dennis Katsanis is a 60-year-old Caucasian male with a 30-year history of type 1 diabetes mellitus who was admitted today status post partial ray resection of the 4th and 5th digits secondary to neuropathic ulcer that progressed to gangrene. Seen in a skilled nursing facility.
3	Theresa Garcia is a 68-year-old Mexican female admitted to a short-term rehabilitation facility following a motor vehicle accident with multi-trauma including exploratory laparotomy and comminuted tibial-fibular fractures to the left lower extremity.
4	Yvette Beaureguarde is a 71-year-old Haitian woman status post transtibial amputation secondary to sepsis.
5	Reginald O’Malley is a 74-year-old Caucasian male who is veteran of the Vietnam War and is status post a left transtibial dys-vascular amputation 4 weeks ago. He is now being seen at a large veteran's administration hospital.
6	Bayanai Dualong is a 24-year-old Filipino male and a veteran injured in Afghanistan seven weeks ago. He is status post a left transtibial traumatic amputation with multi-trauma from a blast injury and is being seen at a large Veteran's Administration hospital.
7	Marvin Hammonds is a 56-year-old African American male status post left transfemoral amputation following a motor vehicle accident and multi-trauma seen in the acute care hospital.
	Occupational therapy AEHR cases
1	Ashley XXX is a 3-year-old Caucasian female treated in an outpatient facility. She had sustained a traumatic brain injury following a choking incident.
2	Rohit Gadhavi is an 8-year-old male of Indian descent with autism spectrum disorder, receiving services in inpatient psychiatric facility following an incident of physical aggression.
3	Felicia Simmons is a 21-year-old biracial female with Borderline personality disorder, Anorexia Nervosa, and a history of self-harming behaviors, receiving outpatient mental health services.
4	Adam Kowalski is a 21-yea-old Caucasian male with acute respiratory failure from segmental lung collapse treated in a long-term acute care hospital. Patient was injured in a motor vehicle accident 6 months ago resulting in a cervical spine fracture, incomplete quadriplegia, right hand degloving injury, subdural hematoma, multisystem failure, hypertension, deep venous thrombosis, and sacral decubi…
5	Sally Petterson is a 34-year-old Caucasian female with histrionic/dependent personality disorder and postpartum depression, admitted to an acute psychiatric unit following a suicide attempt by overdosing on Ambien and Vodka.
6	Ricky Laurens is a 40-year-old transgender client with left Middle Cerebral Artery Infarct, HIV, and history of polysubstance use, receiving treatment in an inpatient facility.
7	Albert Downer is a 66-year-old Caucasian male with depressive symptoms and suspected cognitive decline, admitted to a psychiatric hospital for an evaluation.
