# Supplementary material for: Initial steps for integrating academic electronic health records into clinical curricula of physical and occupational therapy in the United States: a survey-based observational study
Source: J Educ Eval Health Prof. 2022 Sep 2;19:24. doi: 10.3352/jeehp.2022.19.24 (PMC9669459; doi:10.3352/jeehp.2022.19.24)
Supplement: Supplementary file 3 — Supplement 2. Survey questionnaire used to measure students’ perceptions of using the academic electronic health record system, the College of Health Professions, Sacred Heart University, Fairfield, Connecticut, the United States. [file jeehp-19-24-suppl2.xlsx]

## Sheet: Sheet1
Supplement 2. Survey questionnaire used to measure students’ perceptions of using the academic electronic health record system
Item no.	Item type	Item content
1	Text	What is your program? (PT, OT)
2	Binary	Have you had any previous experience utilizing an electronic medical record system? (yes, no)
3	Open-ended	How many cases have you interacted with on the AEHR system?
4	5-point Likert scale	Retrieving clinically relevant information from the AEHR took less time as compared to retrieving clinically relevant information from paper-based cases.
5	5-point Likert scale	The AEHR cases are more intellectually stimulating than paper-based cases.
6	5-point Likert scale	Additional provider notes (social workers, nurses, physicians, etc.) in the AEHR enhanced my understanding of the roles in an interdisciplinary team.
7	5-point Likert scale	The AEHR cases provided more information about the patient/client as compared to paper-based cases.
8	5-point Likert scale	The AEHR clinical cases have enhanced my learning as a future health professional.
9	5-point Likert scale	I recommend further incorporating the AEHR system into my program's curriculum.
10	5-point Likert scale	Learning about EHR systems is necessary in education of students in the health professions (PT, OT, SLP).
11	Open-ended	What suggestions do you have for incorporating AEHR into your program’s curriculum in the future?
PT, physical therapy; OT, occupational therapy; AEHR, academic electronic health record; SLP: speech and language pathology; EHR, electronic health record.
